# Supplementary material for: Proteome-Wide Differential Effects of Peritoneal Dialysis Fluid Properties in an In Vitro Human Endothelial Cell Model
Source: Int J Mol Sci. 2022 Jul 20;23(14):8010. doi: 10.3390/ijms23148010 (PMC9317527; doi:10.3390/ijms23148010)
Supplement: Supplementary file 1 [file ijms-23-08010-s001.zip]

Archive with 3 entries (3 files):
- ijms-1820826-supplementary Figure.pdf
- Supplemental Table S1.xlsx
- Supplemental Table S2.xlsx
