# Supplementary material for: Proteome-Wide Differential Effects of Peritoneal Dialysis Fluid Properties in an In Vitro Human Endothelial Cell Model
Source: Int J Mol Sci. 2022 Jul 20;23(14):8010. doi: 10.3390/ijms23148010 (PMC9317527; doi:10.3390/ijms23148010)
Supplement: Supplementary file 1 [file ijms-23-08010-s001.zip › Supplemental Table S2.xlsx]

## Sheet: Supplemental Table S2
Accession
